# Supplementary material for: Multifunctional Mesoporous Silica-Coated Gold Nanorods Mediate Mild Photothermal Heating-Enhanced Gene/Immunotherapy for Colorectal Cancer
Source: Pharmaceutics. 2023 Mar 6;15(3):854. doi: 10.3390/pharmaceutics15030854 (PMC10057058; doi:10.3390/pharmaceutics15030854)
Supplement: Supplementary file 1 [file pharmaceutics-15-00854-s001.zip]

Archive with 1 entries (1 files):
- pharmaceutics-2238929-supplementary.pdf
